# Supplementary material for: Magnetotransport Studies of Encapsulated Topological Insulator Bi2Se3 Nanoribbons
Source: Nanomaterials (Basel). 2022 Feb 24;12(5):768. doi: 10.3390/nano12050768 (PMC8912099; doi:10.3390/nano12050768)
Supplement: Supplementary file 1 [file nanomaterials-12-00768-s001.zip]

Archive with 1 entries (1 files):
- nanomaterials-1594021-supplementary.pdf
